# Supplementary material for: Comparative Studies of Bioactivities and Chemical Components in Fresh and Black Garlics
Source: Molecules. 2024 May 11;29(10):2258. doi: 10.3390/molecules29102258 (PMC11124420; doi:10.3390/molecules29102258)
Supplement: Supplementary file 1 [file molecules-29-02258-s001.zip]

Archive with 5 entries (5 files):
- Table S1_Matsuse.xlsx
- Table S2_Matsuse.xlsx
- Table S3_Matsuse.xlsx
- Table S4_Matsuse.xlsx
- Table S5_Matsuse.xlsx
