# Supplementary material for: Comparative Studies of Bioactivities and Chemical Components in Fresh and Black Garlics
Source: Molecules. 2024 May 11;29(10):2258. doi: 10.3390/molecules29102258 (PMC11124420; doi:10.3390/molecules29102258)
Supplement: Supplementary file 1 [file molecules-29-02258-s001.zip › Table S1_Matsuse.xlsx]

## Sheet: Table S1
Supplementary Table S1. Quantitative superoxide (O2-･) production by neutrophil-like cells following stimulation with extracts from fresh and black garlic varieties, at concentrations ranging from 1.0×10-3 to 1.0 mg·mL-1. The data are normalized and presented relative to a control sample, with values expressed as fold-change from control conditions.
		Concentration of garlic extract (mg･mL -1)
	Materials	1.0×10 -3	3.0×10 -3	1.0×10 -2	3.0×10 -2	0.1	0.3	1
Fresh garlic	White-roppen' 2018	1.08448	0.852279	0.819961	1.34617	0.576257	0.690484	1.23039
	White-roppen' 2019	0.721128	0.556911	0.967628	1.61581	1.2081	1.32174	0.922771
	Iki-ooninnniku'	1.1023	1.03384	1.04055	0.735763	0.656034	0.671034	1.49976
	Chile-60'	1.53061	1.09057	0.969774	0.838313	0.616455	0.707079	1.79403
	Spain-225'	1.38222	0.949373	0.798532	0.807687	0.547075	0.648833	1.40889
Black garlic	White-roppen' 2018	0.778524	0.547096	0.847106	0.743135	0.527996	0.462851	0.249418
	White-roppen' 2019	1.79194	1.55109	1.84002	1.25529	0.934698	0.614124	0.404064
	Black garlic M	1.00391	0.964156	1.02433	0.810858	0.653312	0.38917	0.155144
	Black Garlic 2018	1.00332	1.04413	0.673863	0.553391	0.395962	0.164908	0.0433336
	Black Garlic 2019	1.2804	0.994	1.25841	1.15575	0.753356	0.444188	0.119375
