# Supplementary material for: Comparative Studies of Bioactivities and Chemical Components in Fresh and Black Garlics
Source: Molecules. 2024 May 11;29(10):2258. doi: 10.3390/molecules29102258 (PMC11124420; doi:10.3390/molecules29102258)
Supplement: Supplementary file 1 [file molecules-29-02258-s001.zip › Table S2_Matsuse.xlsx]

## Sheet: Table S2
Supplementary Table S2. Differential calcium ion (Ca²⁺) uptake by neutrophil-like cells in response to fresh and black garlic extracts across a concentration gradient, ranging from 1.0×10-3 to 1.0 mg·mL-1. The results are presented as the ratio of calcium ion uptake relative to a control group, providing a direct comparison of the cellular response to each garlic extract treatment.
		Concentration of garlic extract (mg･mL -1)
	Materials	1.0×10 -3	3.0×10 -3	1.0×10 -2	3.0×10 -2	0.1	0.3	1
Fresh garlic	White-roppen' 2018	1.04713	1.01397	1.2098	1.3639	1.1025	1.11034	1.01903
	White-roppen' 2019	0.90565	0.868988	1.08417	1.14591	1.10195	1.43753	0.535436
	Iki-ooninnniku'	1.14896	1.12773	1.30431	0.910208	1.08602	1.36503	1.46576
	Chile-60'	1.0752	1.08699	0.987269	1.15421	1.07627	1.02501	1.18104
	Spain-225'	0.900637	1.00102	1.00506	1.03571	1.12407	1.09041	1.03676
Black garlic	White-roppen' 2018	1.07794	0.971498	0.903277	0.910254	0.876876	0.689411	0.790209
	White-roppen' 2019	1.27588	1.12736	1.11525	0.835062	0.641905	0.17302	0.196835
	Black garlic M	1.05279	0.939265	0.929856	0.942556	0.792745	0.851093	0.914129
	Black Garlic 2018	0.927362	0.99899	0.98547	0.920835	0.862392	0.590302	0.16377
	Black Garlic 2019	1.08346	1.02753	0.970119	0.964876	0.719283	0.162829	0.141007
