# Supplementary material for: Comparative Studies of Bioactivities and Chemical Components in Fresh and Black Garlics
Source: Molecules. 2024 May 11;29(10):2258. doi: 10.3390/molecules29102258 (PMC11124420; doi:10.3390/molecules29102258)
Supplement: Supplementary file 1 [file molecules-29-02258-s001.zip › Table S3_Matsuse.xlsx]

## Sheet: Table S3
Supplementary Table S3. Comparative effects of fresh and black garlic extract on UM-UC-3 cell viability across multiple concentrations. The results are presented as the ratio of treated cell versus DMSO treated control samples.
		Concentration of garlic extract (mg･mL -1)
	Materials	1.0×10 -3	3.0×10 -3	1.0×10 -2	3.0×10 -2	0.1	0.3	1
Fresh garlic	White-roppen' 2018-1	1.09612	1.13772	1.02979	1.14446	1.01293	1.28162	1.32715
	White-roppen' 2018-2	1.0742	1.5385	1.10006	1.21192	1.15627	1.13884	1.26925
	White-roppen' 2018-3	0.996207	1.08217	0.970501	0.996629	1.10704	0.919511	0.820059
	White-roppen' 2018-4	1.15898	1.08029	1.28458	1.13831	1.05882	1.29173	1.43323
	White-roppen' 2018-5	1.40382	1.12639	1.21224	1.03577	0.934022	1.0159	1.09698
	White-roppen' 2019-1	1.22265	1.75605	1.44046	1.76864	1.54598	1.14908	1.27106
	White-roppen' 2019-2	1.40492	1.54474	1.23826	1.61074	2.07494	1.60626	1.82438
	White-roppen' 2019-3	1.26286	0.865461	0.988694	1.14641	1.20294	1.48106	1.55116
	Iki-ooninnniku'-1	1.01081	0.990248	0.991038	0.900105	0.866104	0.992884	0.823142
	Iki-ooninnniku'-2	1.00761	0.934571	1.0773	0.985697	1.03834	1.10469	0.970177
	Chile-60'	1.05554	0.944134	1.04732	1.01643	0.899441	0.949063	0.794611
	Spain-225'	1.01324	0.993865	0.949952	1.04165	1.09945	0.919277	0.816274
Black garlic	White-roppen' 2018-1	1.20071	1.02332	1.2	1.20919	1.18163	1.07986	1.14205
	White-roppen' 2018-2	1.22261	1.37809	1.45795	1.26502	1.2636	1.45018	1.13498
	White-roppen' 2018-3	0.996988	0.974398	0.950301	1.18825	0.989458	1.04895	0.809488
	White-roppen' 2018-4	1.20181	1.02108	1.1009	1.25602	1.19578	1.33509	1.0625
	White-roppen' 2018-5	1.00741	1.00673	1.09966	1.06061	1.38519	1.61347	1.1899
	White-roppen' 2019-1	0.845679	1.06996	1.17558	1.14815	1.14198	1.42181	1.48285
	White-roppen' 2019-2	0.810014	0.89369	0.982853	1.17764	0.546639	1.1989	1.64335
	Black garlic M-1	1.02563	0.908643	0.830759	0.671706	0.633914	0.570818	0.397305
	Black garlic M-2	1.05338	0.975806	0.886329	0.842934	0.703533	0.676651	0.398618
	Black garlic M-3	0.913252	0.991357	0.976312	0.893726	0.939821	0.941421	0.439821
	Black garlic M-4	1.1224	1.24865	1.18168	1.16551	1.22671	1.17706	0.698229
	Black garlic M-5	0.843784	0.730337	0.91265	0.807539	0.821675	0.699891	0.42008
	Black Garlic 2018-1	0.921128	0.883365	0.962715	0.853728	0.905832	0.700765	0.328394
	Black Garlic 2018-2	0.850382	0.937859	1.01099	0.936424	0.89675	0.852294	0.352294
	Black Garlic 2018-3	1.16296	1.13939	1.61549	1.21212	1.15892	1.22492	0.472054
	Black Garlic 2019-1	0.958157	0.917466	0.991171	1.03109	0.921689	0.750864	0.331286
	Black Garlic 2019-2	0.930134	1.12131	1.02917	0.95547	0.952399	0.924376	0.462188
	Black Garlic 2019-3	1.13283	1.14165	1.18098	1.08307	1.01445	0.689005	0.28451
