# Supplementary material for: Comparative Studies of Bioactivities and Chemical Components in Fresh and Black Garlics
Source: Molecules. 2024 May 11;29(10):2258. doi: 10.3390/molecules29102258 (PMC11124420; doi:10.3390/molecules29102258)
Supplement: Supplementary file 1 [file molecules-29-02258-s001.zip › Table S4_Matsuse.xlsx]

## Sheet: Table S4
Supplementary Table S4. Data displayed is the viability of bladder cancer cell line UM-UC-3 when cultured in media supplemented with varying concentrations of fructose. Viability is quantified as the ratio of live cells relative to a fructose-free control (0 µg·mL-1). Each row represents an independent replicate, illustrating the reproducibility and consistency of the cellular response to fructos…
	fructose concentration (µg･mL -1)
Replicates	0	5	50	250	500
1	1	0.91141	1.22714	1.26435	1.06662
2	1	1.13997	1.18781	1.28987	1.17399
3	1	1.07512	1.06662	1.3292	1.00283
